# Supplementary material for: Bayesian inference across multiple models suggests a strong increase in lethality of COVID-19 in late 2020 in the UK
Source: PLoS One. 2021 Nov 24;16(11):e0258968. doi: 10.1371/journal.pone.0258968 (PMC8612566; doi:10.1371/journal.pone.0258968)
Supplement: S1 Table — Sheet 1: Overview of key parameters and results. Sheet 2 (3, 4): Detailed information on parameter prior and posterior values and uncertainties for all UK (GER, FRA) model variants. (XLSX) [file pone.0258968.s002.xlsx]

## Sheet: overview
model	# parameters	likelihood	log-prior	log-posterior	log-evidence	delta-prior	delta-post	delta-evidence	t_sifr_change		sifr_change
A0	67	-3927.65	-353.702	-4281.35	-4148.92	0	0	0	N/A	N/A	N/A
A1	69	-3852.1	-373.821	-4225.92	-4098.94	-20.1189	55.4307	49.9857	2020-10-27 20:58:58	1.81273	1.96722
A2	69	-3869.53	-362.403	-4231.93	-4105.01	-8.70103	49.4204	43.9129	2020-11-24 03:37:55	8.3144	0.39913
B0	69	-3919.4	-349.55	-4268.95	-4146.53	0	0	0	N/A	N/A	N/A
B1	72	-3837.73	-370.455	-4208.18	-4082.07	-20.9041	60.7656	64.4604	2020-11-08 08:45:00	6.72135	2.13533
C0	70	-3917.17	-364.801	-4281.98	-4149.57	0	0	0	N/A	N/A	N/A
C1	72	-3829.61	-400.016	-4229.63	-4086.26	-35.2151	52.3461	63.3029	2020-10-28 02:33:04	2.09879	2.01685
BC0	72	-3901.55	-370.71	-4272.26	-4138.73	0	0	0	N/A	N/A	N/A
BC1	75	-3819.56	-396.931	-4216.5	-4082.87	-26.2212	55.7667	55.8571	2020-11-09 11:01:06	7.29046	2.19569
P0	75	-3820.54	-393.164	-4213.7	-4069.26	-22.4539	58.5631	69.4682	2020-10-29 11:47:34	4.65002	2.99992	note: pi_a changes instead of sifr
TT0	73	-3901.83	-368.283	-4270.12	-4153.4	0	0	0	N/A	N/A	N/A
TT1	76	-3820.93	-393.376	-4214.31	-4096.34	-25.0924	55.8072	57.0606	2020-11-09 07:00:53	7.44958	2.20135
GER-C0	59	-3166.56	-271.446	-3438	-3376.46	0	0	0	N/A	N/A	N/A
GER-C1	61	-3091.23	-268.132	-3359.37	-3299.33	3.31371	78.6388	77.1324	2020-11-26 07:40:00	1.76249	1.80348
FRA-C0	75	-3883	-254	-4137	-4120.92	0	0	0	N/A	N/A	N/A
FRA-C1	77	-3827.84	-254.242	-4082.08	-4063.13	-0.24173	54.9195	57.7893	2020-11-03 09:34:01	0.697995	1.37246

## Sheet: UK
model		UK-A0		UK-A1		UK-A2		UK-B0		UK-B1		UK-C0		UK-C1		UK-BC0		UK-BC1		UK-P0		UK-TT0		UK-TT1		all model variants
log-posterior		-4281.6		-4226.01		-4231.78		-4269.17		-4208.18		-4282.49		-4229.84		-4272.71		-4216.75		-4213.96		-4270.56		-4214.53
log-prior		-353.707		-373.348		-362.562		-349.498		-370.36		-365.31		-400.022		-370.293		-396.921		-393.264		-368.202		-393.408
log-likelihood		-3927.89		-3852.66		-3869.22		-3919.67		-3837.82		-3917.18		-3829.81		-3902.42		-3819.83		-3820.7		-3902.36		-3821.13
log-evidence		-4148.92		-4098.94		-4105.01		-4146.53		-4082.07		-4149.57		-4086.26		-4138.73		-4082.87		-4069.26		-4153.4		-4096.34
reference date	2020-03-07	(note: parameters with zero CI, marked in red, have attained a lower/upper limit set on the prior distribution)
																										(if parameter is inferred)
inferred parameters	parameter description	value	±CI	value	±CI	value	±CI	value	±CI	value	±CI	value	±CI	value	±CI	value	±CI	value	±CI	value	±CI	value	±CI	value	±CI	prior type	prior mean	prior std
beta[0-14]	infectiousness	0.0185533	0.00172725	0.0164748	0.00233133	0.0187519	0.00225531	0.0180299	0.00209735	0.0163204	0.00153819	0.0195076	0.00478448	0.0168952	0.00185561	0.017782	0.00257433	0.0162908	0.00149288	0.0156919	0.00175328	0.0177417	0.00175865	0.0166693	0.00143397	lognormal	0.035	log(1.5)
beta[15-29]	infectiousness	0.0477528	0.00440912	0.0429923	0.00548404	0.0484091	0.00546672	0.0462294	0.00539068	0.0425232	0.00383946	0.0538209	0.0123661	0.0472865	0.00491495	0.0486479	0.00668928	0.0449644	0.00406762	0.0494596	0.00514888	0.0479593	0.00458827	0.0459261	0.00388879	lognormal	0.035	log(1.5)
beta[30-44]	infectiousness	0.043859	0.00397677	0.0388055	0.00536378	0.0377846	0.00456122	0.0422762	0.00504835	0.0382675	0.00344371	0.0451169	0.00990911	0.0397188	0.00404978	0.0413514	0.00561548	0.0381899	0.00311118	0.0387546	0.00382006	0.0402772	0.00353608	0.0388826	0.00294056	lognormal	0.042	log(1.5)
beta[45-64]	infectiousness	0.243329	0.03466	0.233814	0.0291395	0.212528	0.038955	0.219657	0.059686	0.234154	0.0202544	0.136541	0.0391607	0.222807	0.0238663	0.154213	0.02166	0.218399	0.0214008	0.220389	0.0245673	0.152864	0.0219189	0.221762	0.0185253	lognormal	0.056	log(1.5)
beta[65-74]	infectiousness	0.0851461	0.0108332	0.0703751	0.00981101	0.0776893	0.0105617	0.0854325	0.0149769	0.0739108	0.00853504	0.0766106	0.00803972	0.0697349	0.00889335	0.0782166	0.00833546	0.0715526	0.00887975	0.0697925	0.00919341	0.0769917	0.00821763	0.0725653	0.00865363	lognormal	0.07	log(1.5)
beta[75-84]	infectiousness	0.112945	0.0144783	0.0909412	0.0128651	0.104492	0.0146822	0.113551	0.0200343	0.0955105	0.0113504	0.110903	0.0115134	0.0944619	0.0122524	0.111709	0.0120935	0.0954222	0.0121166	0.0952941	0.0128905	0.109449	0.0116865	0.0971465	0.0119669	lognormal	0.07	log(1.5)
beta[85+]	infectiousness	0.444339	0.0565109	0.413529	0.0481458	0.417871	0.0581624	0.443728	0.0776044	0.426483	0.0399267	0.470556	0.0533585	0.437498	0.0486605	0.450411	0.0568129	0.439709	0.0473252	0.447133	0.0537846	0.44699	0.0536134	0.445257	0.0446711	lognormal	0.35	log(1.5)
sifr[0-14]	symptomatic infection fatality rate	1e-05	0	1.00018e-05	0	1.0001e-05	0	1e-05	0	1.00005e-05	0	1e-05	0	1.00002e-05	0	1.0001e-05	0	1.00009e-05	0	1.00005e-05	0	1.00005e-05	0	1.00002e-05	0	lognormal	0.002	log(10)
sifr[15-29]	symptomatic infection fatality rate	1.05581e-05	0	1.00062e-05	0	1.06327e-05	0	1.65557e-05	2.23333e-05	1.07465e-05	0	1.29448e-05	1.70857e-05	1.08843e-05	0	1.44098e-05	1.93883e-05	1.02657e-05	0	1.01364e-05	0	1.14889e-05	1.47803e-05	1.19351e-05	1.53724e-05	lognormal	0.0001	log(10)
sifr[30-64]	symptomatic infection fatality rate	0.00279093	0.000348819	0.00172239	0.000165979	0.00226261	0.000239582	0.0028953	0.000346161	0.00169204	0.000164531	0.00325479	0.000593857	0.00169708	0.000166724	0.00296416	0.000437518	0.00169545	0.000167174	0.00176534	0.000176126	0.00291298	0.000427039	0.00171476	0.000174757	lognormal	0.002	log(10)
sifr[65_74]	symptomatic infection fatality rate	0.0398733	0.00371071	0.0238895	0.00243013	0.031292	0.00291399	0.0389336	0.00352624	0.0229783	0.0022975	0.0392058	0.00599113	0.0223917	0.00245513	0.0358057	0.00468832	0.0218033	0.00236966	0.0243474	0.00268588	0.0353162	0.00458952	0.0222006	0.0024584	lognormal	0.02	log(10)
sifr[75_84]	symptomatic infection fatality rate	0.14943	0.0127401	0.0920685	0.00876752	0.117576	0.0100672	0.145108	0.012225	0.0883414	0.00840647	0.13349	0.0182291	0.0836707	0.00857301	0.124571	0.0144501	0.0827037	0.00845888	0.0908238	0.00981411	0.123451	0.0144151	0.0837514	0.00857	lognormal	0.1	log(10)
sifr[85+]	symptomatic infection fatality rate	0.223947	0.0188433	0.137793	0.0129826	0.175625	0.0150732	0.218455	0.0180272	0.132375	0.0125889	0.185524	0.0196547	0.123666	0.0124146	0.181679	0.0173461	0.121512	0.0121999	0.127829	0.0136051	0.178423	0.0176739	0.123384	0.0124077	lognormal	0.2	log(10)
sifr_change	factor of change of sifr			1.96712	0.113036	0.39917	0.0654059			2.13605	0.168261			2.01709	0.118175			2.19572	0.177924					2.20157	0.188316	lognormal	1	log(3)
width_sifr_change	width of tanh-shaped increase of sifr									3.63043	1.61953							3.50682	1.54222					3.56548	1.6182	lognormal	3	log(3)
t_sifr_change	time of change of sifr			33.5535	0.258962	37.4502	1.18777			35.1949	0.960193			33.5866	0.299827			35.3513	1.04149					35.3275	1.06423	normal	40	2
pi_a_early	asymptomatic testing priority [before week 7.5]	0.0870898	0.007999	0.110581	0.00788537	0.100499	0.00813391	0.0867793	0.00893219	0.111226	0.00768696	0.0739117	0.0215491	0.114849	0.00795566	0.0855387	0.0111168	0.114976	0.00802409	0.112209	0.00804093	0.0862831	0.0108458	0.113599	0.00795634	lognormal	0.02	log(1.2)
pi_a_late	asymptomatic testing priority [after week 7.5]	0.0865907	0.0102119	0.0893824	0.00872377	0.0866855	0.009201	0.0901464	0.010506	0.0937701	0.00883012	0.0922682	0.0136761	0.099852	0.00966836	0.0999107	0.0103245	0.101954	0.00960307	0.0991326	0.00978056	0.100464	0.0101817	0.0986465	0.00949283	lognormal	0.05	log(1.2)
pi_ct	contact tra±CIng testing priority																					0.0583738	0.0249651	0.101386	0.0580657	lognormal	0.05	log(1.5)
pia_change	factor of change of pi_a																			2.99999	0					lognormal	1	log(3)
width_pia_change	width of tanh-shaped increase of pi_a																			2.72345	0.67956					lognormal	3	log(3)
t_pia_change	time of change of pi_a																			33.7845	0.664289					normal	30	5
gammaIs	removal rate from stage Is	0.427889	0.00957169	0.426375	0.00633395	0.425685	0.00800204	0.423351	0.0122593	0.428208	0.00620335	0.413833	0.0238073	0.427763	0.00618462	0.409287	0.012249	0.427242	0.00602334	0.428134	0.00634323	0.409124	0.0118719	0.427747	0.00604472	lognormal	0.5	log(1.5)
overdispersion_infection	overdispersion infection process	11.0268	2.12923	10.2465	1.90101	10.359	1.93039	10.9677	2.11968	10.3069	1.91782	10.4104	1.94807	10.3219	1.92262	10.3433	1.93172	10.2823	1.91116	10.3299	1.92548	10.2949	1.91124	10.3034	1.91612	lognormal	10	log(1.2)
overdispersion_testing	overdispersion testing process	1000.66	104.28	920.15	88.6318	915.383	90.6186	912.67	101.924	857.388	84.7557	414.154	103.462	560.632	74.1525	467.568	76.9786	560.913	74.1187	555.116	73.7079	469.611	75.2293	569.854	74.9235	lognormal	100	log(100)
overdispersion_deaths	overdispersion death process	35.6423	5.45854	22.7792	2.79087	26.6338	3.51886	38.8833	6.17718	23.0838	2.85585	55.4737	28.7072	20.4197	3.24079	43.045	10.9031	20.4606	3.27081	21.6104	3.47578	42.3652	10.332	20.6402	3.38242	lognormal	100	log(100)
overdispersion_infection_late	overdispersion [after week 30]											10.0571	1.8389	10.0255	1.83044	10.1208	1.85635	10.0228	1.82974	9.98372	1.81902	10.1537	1.86543	10.0084	1.82576	lognormal	10	log(1.2)
overdispersion_testing_late	overdispersion [after week 30]											2234.37	471.104	1718.9	292.125	1806.79	393.462	1514.2	262.413	1336.59	227.123	1807.99	374.93	1518.8	259.305	lognormal	100	log(100)
overdispersion_deaths_late	overdispersion [after week 30]											63.5068	24.7683	43.0524	8.83932	76.9901	25.7952	40.4023	8.26216	54.1417	11.6431	76.5421	24.6756	39.3001	8.13449	lognormal	100	log(100)
a2	intervention week 2	0.460356	0.0211272	0.409299	0.0322663	0.432656	0.0333794	0.480476	0.0372678	0.442297	0.0349011	0.362561	0.138064	0.404564	0.0358879	0.4535	0.0485253	0.414342	0.0409466	0.435793	0.038226	0.455233	0.0487059	0.420129	0.0372309	lognormal	0.46	log(2)
a3	intervention week 3	1.98395	0.13958	2.41088	0.238905	2.15625	0.186685	1.89453	0.189596	2.17526	0.174645	2.51245	0.910671	2.37034	0.250644	1.9774	0.207019	2.42176	0.247232	2.13453	0.207267	1.98679	0.219553	2.29071	0.22096	lognormal	1.85	log(2)
a4	intervention week 20	1.16915	0.0863908	1.11858	0.0869318	1.15738	0.0794385	1.20585	0.0857951	1.18564	0.0831266	1.09136	0.119981	1.11284	0.0879586	1.18668	0.0867417	1.00701	0	1.14246	0.0746512	1.20011	0.079588	1.12233	0.0806247	lognormal	1.32	log(2)
a5	change of contact behaviour/infectiousness in autumn	1.32722	0.0966173	1.38317	0.120047	1.32831	0.0878842	1.28615	0.0798331	1.29488	0.0848609	1.27987	0.0846341	1.38231	0.137864	1.25355	0.079816	1.47515	0.0983857	1.31758	0.077804	1.24679	0.0752842	1.31107	0.0887351	lognormal	1.1	log(2)
a6	intervention at inferred time t3	0.737251	0.0252085	0.723851	0.0301753	0.721212	0.0223919	0.741618	0.0282689	0.737292	0.0265664	0.764545	0.0252975	0.721546	0.0364062	0.751123	0.0316745	0.723888	0.0320595	0.806352	0.0331841	0.742982	0.0311404	0.749046	0.0297148	lognormal	0.65	log(2)
a7	intervention week 35	0.999985	0	0.999994	0	0.999992	0	0.852926	0.0803796	0.830674	0.0739542	0.999972	0	0.999998	0	0.875931	0.113677	0.797225	0.0831219	0.674174	0.0860534	0.881284	0.10396	0.820414	0.0928889	lognormal	0.8	log(2)
a8	increase of contacts from week 35 to 39							1.37138	0.113332	1.46221	0.116989					1.37253	0.159012	1.52485	0.148058	1.67264	0.203984	1.37344	0.146138	1.49208	0.153753	lognormal	1.6	log(2)
a9	intervention week 39	1.15456	0.0274525	1.18997	0.025462	1.18656	0.0274724	1.00001	0	1.00001	0	1.18392	0.0391351	1.20858	0.0326517	1.00008	0	1.00002	0	1	0	1.00003	0	1	0	lognormal	1.2	log(2)
a10	intervention week 44	0.318732	0.158995	0.305939	0.149413	0.279889	0.189439	0.269238	0.181525	0.265704	0.172884	0.324274	0.184107	0.302952	0.190659	0.307152	0.167258	0.292496	0.164217	0.28632	0.157394	0.322364	0.188689	0.284418	0.153645	lognormal	0.5	log(2)
s2	shielding from week 2 to 3	0.996614	0	0.996252	0	0.999828	0	0.999956	0	0.999945	0	0.827307	0.335569	0.99999	0	0.999697	0	0.999949	0	0.999995	0	0.999943	0	0.999986	0	lognormal	0.5	log(2)
s4	shielding from week 3 to 20	0.900379	0.0324372	0.846084	0.0532176	0.859847	0.0460676	0.887016	0.0371149	0.834765	0.0534075	0.829053	0.118336	0.837842	0.0450022	0.816228	0.0543563	0.854692	0.0391302	0.837739	0.0437566	0.81402	0.0512803	0.835822	0.0450688	lognormal	0.5	log(2)
s5	shielding from week 20 to t3	0.892771	0.0149788	0.862633	0.0174937	0.864529	0.0235373	0.889674	0.0209435	0.87281	0.01497	0.801174	0.0348468	0.858343	0.0165035	0.8371	0.0291696	0.864026	0.0155956	0.862286	0.0161075	0.842127	0.0271107	0.865203	0.0155012	lognormal	0.5	log(2)
s6	shielding from t3 to week 35	0.864308	0.0237249	0.911875	0.0230586	0.81912	0.0367082	0.842823	0.0436057	0.86969	0.0274407	0.753714	0.0936991	0.895624	0.0234941	0.760086	0.0553219	0.861111	0.0298002	0.843713	0.0317416	0.763767	0.0496821	0.852897	0.0315723	lognormal	0.5	log(2)
s7	shielding from week 35 to 39	0.863713	0.0241867	0.868052	0.0184076	0.902269	0.028764	0.960465	0.0750801	0.980916	0.0612707	0.699103	0.0632183	0.856938	0.0243363	0.997861	0	0.994471	0	0.999999	0	0.999107	0	0.991731	0	lognormal	0.5	log(2)
s8	change of shielding from week 35 to 39	0.800852						0.744613	0.0879919	0.792039	0.0524673					0.550673	0.095161	0.767565	0.0418613	0.757257	0.0485276	0.55509	0.0910043	0.769699	0.0420408	lognormal	0.5	log(2)
s9	shielding from week 39 to 44	0.999502	0.0208453	0.796067	0.0158509	0.80919	0.0269268	0.798638	0.0369262	0.808048	0.0154753	0.64001	0.0693948	0.776058	0.020566	0.719402	0.0446663	0.793902	0.0190904	0.786146	0.0219703	0.726725	0.0407224	0.793283	0.0190857	lognormal	0.5	log(2)
s10	shielding after week 44		0	0.9994	0	0.814171	0.852243	0.805645	0.837677	0.808708	0.826046	0.678693	0.564176	0.766191	0.727897	0.648717	0.52059	0.714966	0.621074	0.688733	0.57933	0.738964	0.648129	0.67886	0.564848	lognormal	0.5	log(2)
sh45	shielding age 45+	1.16517	0.0501754	1.1204	0.0295265	1.1454	0.0413455	1.13169	0.051523	1.10685	0.0259212	0.994657	0.140693	1.10583	0.0292711	1.04507	0.0629148	1.09251	0.0261135	1.09738	0.0293117	1.03929	0.0584898	1.09483	0.0274523	lognormal	0.7	log(2)
sh65	shielding age 65+	0.971382	0.0291339	0.900028	0.0403544	0.965141	0.0275376	0.973057	0.0271639	0.915577	0.0362129	0.968358	0.0535576	0.907643	0.038327	0.984016	0.0338438	0.918161	0.0352365	0.93165	0.034997	0.980029	0.0319548	0.916701	0.0362192	lognormal	1	log(2)
t_autumn	time of change in autumn	25.0012	0	25.1535	0	25.0009	0	25.0042	0	25.0022	0	25.0002	0	25.6812	0	25.011	0	25.0014	0	25.0004	0	25.2559	0	25.0022	0	normal	25	2
width_autumn	width of tanh profile for autumn change	1.16182	0.813582	1.33734	0.989837	1.18833	0.816416	1.10758	0.750553	1.14454	0.774904	1.26427	0.858848	1.7453	1.2342	1.17919	0.801183	2.37378	1.36699	1.27382	0.838831	1.24759	0.84106	1.2733	0.881549	lognormal	1	log(2)
t3	intervention time t3	29.7963	0.334222	29.4407	0.340949	29.8993	0.251053	29.9566	0.396425	29.885	0.363277	29.568	0.375314	29.3212	0.314092	29.834	0.451813	29.5804	0.341843	29.8848	0.420928	29.7913	0.375127	29.7694	0.405663	normal	28	4
E0[0-14]	initial exposed	1385.66	2029.9	1739.17	2653.68	1649.02	2488.26	1439.73	2125.8	1783.6	2735.88	1423.21	2055.83	1918.66	2979.79	1483.35	2171.47	1849.03	2839.91	1777.92	2711.91	1511.43	2220.88	1828.9	2808.44	lognormal	7142.86	log(10)
E0[15-29]	initial exposed	99915.2	0	85101.6	165407	92982.6	138130	100000	0	86100.5	102636	66121.1	125917	80692.8	131541	84799.3	116867	99184.1	0	58818.9	112101	99700.7	0	99942.9	0	lognormal	31578.9	log(10)
E0[30-44]	initial exposed	7621.44	10201.3	10955.7	15834.1	9771.98	13593.4	7887.51	10724.9	11853.7	17332.1	11122.1	16060.1	10607.8	15981.8	10170.4	14483.7	11615.3	17820.4	11236.1	17293.5	9201.18	13440.8	12677.8	18967.2	lognormal	35652.2	log(10)
E0[45-64]	initial exposed	99926	0	99935.5	0	99987.5	0	100000	0	100000	0	99988.3	0	99993.6	0	99977.1	0	99983.4	0	99997.8	0	99992.6	0	99989.5	0	lognormal	51039	log(10)
E0[65-74]	initial exposed	6173.33	9387.35	55841.7	31181.6	12559.1	17044.5	5664.13	8802.52	50677.8	31560.5	4623.48	7190.99	67695	34584.4	6248.22	10311.8	66476	35069.6	51824.9	29282.9	6350.81	10462.1	63843.1	34422.6	lognormal	9036.14	log(10)
E0[75-84]	initial exposed	1722.01	2469.46	24678.6	13963.9	2836.38	0	1573.81	2282.33	22649.2	13824.6	1823.56	2798.67	28661.6	14478.5	2045.88	3098.76	26976.8	14650.1	20027.5	12366	2173.6	3302.14	26040.6	14580	lognormal	4883.72	log(10)
E0[85+]	initial exposed	213.735	290.717	274.399	391.895	248.362	347.924	200.425	269.964	293.245	424.401	333.258	491.786	305.01	444.95	321.587	473.498	305.403	444.824	304.039	443.452	279.214	397.323	307.678	448.623	lognormal	1348.31	log(10)
A0[0-14]	initial activated	874.14	1280.92	1100.93	1686.81	946.081	1394.72	866.897	1268.14	1041.39	1568.64	940.529	1374.37	1209.96	1881.06	965.885	1420.91	1198.46	1859.16	1187.38	1849.08	978.828	1449	1114.75	1698.12	lognormal	4761.9	log(10)
A0[15-29]	initial activated	12640	23591.9	14213.5	27687.2	12699.2	23808.6	14572.7	27728.6	16533	34029.2	10341.9	17982.1	15661.5	31483.8	15851.3	32070.6	20940.4	43973.7	19125.3	40542.7	13488.7	24806.8	16814	32251.4	lognormal	21052.6	log(10)
A0[30-44]	initial activated	5369.9	7077.07	8480.08	12264	6509.24	9014.5	6134.74	8177.72	9003.5	13205	8713.02	12052.9	8343.6	13337.5	7630.9	10611	9144.1	15035.1	8129.83	13164	7088.62	10639.8	9715.17	14659.2	lognormal	23768.1	log(10)
A0[45-64]	initial activated	19804.7	36830.2	99479.9	0	64038.3	138837	43160.4	108144	96607.7	0	99742.4	0	99996.2	0	99947.3	0	99934.2	0	100000	0	99987.1	0	99983.4	0	lognormal	34026	log(10)
A0[65-74]	initial activated	3348.35	5440.78	4291.55	8437.32	4186.1	7862.05	3065.86	4926.33	5063.31	10636.3	3134	4909.88	5415.75	11664.7	3542.9	5897.09	5360.91	11517	4564.18	9183.77	3619.15	6047.07	5034.11	10520.2	lognormal	6024.1	log(10)
A0[75-84]	initial activated	1019.24	1454.51	1561.67	2720.59	1378.32	2086.04	1025.35	1473.77	1563.19	2729.94	1146.98	1690.46	1584.42	2769.91	1214.72	1827.68	1619.04	2854.75	1602.48	2812.94	1223.22	1850.44	1595.77	2806.38	lognormal	3255.81	log(10)
A0[85+]	initial activated	142.161	193.511	205.56	300.883	173.518	245.362	150.753	207.361	197.41	286.474	220.624	324.492	222.365	330.367	201.399	292.379	212.754	313.145	221.131	328.211	191.906	275.101	229.241	341.628	lognormal	898.876	log(10)
Ia0[0-14]	initial asymptomatic	2815.9	4711.05	3448.96	6094.6	2987.98	5060.32	2895.03	4875.53	3097.79	5288.49	2872.82	4770.79	3663.89	6563.71	3144.75	5378.15	3768.78	6808.58	3857.83	7020.48	3095.69	5275.56	3353.58	5852.12	lognormal	7142.86	log(10)
Ia0[15-29]	initial asymptomatic	13126.5	22133.1	16412	29438.3	14091	24139.8	15052.9	26149.8	20317.3	38848.8	12957.1	21638	21675.3	42362.5	17915.6	32967.3	18680	34552.4	18143.5	33393.8	16810.9	30129.5	21431.2	41035.3	lognormal	31578.9	log(10)
Ia0[30-44]	initial asymptomatic	17106.2	29265.1	25103.9	47987	22008.3	39843	18619.8	32382.9	29181.8	57141	16764.5	29006.9	63883.8	124217	28132.8	55496.1	70345.1	136565	73394.1	141403	53062.7	114620	40107.6	83335.7	lognormal	35652.2	log(10)
Ia0[45-64]	initial asymptomatic	12336	18299.7	17750.7	28597.3	13961.6	21170.5	12698.1	18892.6	19717.9	32329.4	14528.5	22257.1	19690.8	32247.1	17308.7	27574	24396.7	42118.1	19465.1	31815.4	16516.4	25999.6	19892.9	32506.1	lognormal	51039	log(10)
Ia0[65-74]	initial asymptomatic	2998.93	4722.47	4725.19	8377.39	3668.59	6057.16	3109.2	4939.8	4978.19	8965.35	3903.41	6509.57	4742.77	8412.61	3777.45	6279.44	5131.67	9326.15	4962.14	8928.47	3546.17	5806.61	4459.99	7765.6	lognormal	9036.14	log(10)
Ia0[75-84]	initial asymptomatic	1816.37	2960.46	2439.96	4315.99	2214.47	3804.32	1779.07	2886	2542.69	4548.84	2137.45	3605.65	2391.52	4200.34	2290.49	3965.47	2617.14	4725.52	2729.1	4992.32	2181.31	3723.12	2468.43	4378.99	lognormal	4883.72	log(10)
Ia0[85+]	initial asymptomatic	1252.12	2700.88	1234.36	2695.8	1047.83	2128.72	989.334	1964.31	1283.44	2841.34	1111.77	2293.78	1404.74	3253.18	1115.43	2320.59	1395.79	3188.81	1292.08	2885.31	1196.36	2559.11	1378.98	3152.28	lognormal	1348.31	log(10)
Is0[0-14]	initial symptomatic	236.886	364.323	269.935	418.638	278.638	439.065	247.572	385.067	285.255	449.804	254.007	386.589	290.831	456.269	269.013	418.67	309.981	497.327	294.736	466.08	269.539	418.639	287.932	451.604	lognormal	1190.48	log(10)
Is0[15-29]	initial symptomatic	4440.82	9388.42	4861.41	10685.2	4348.12	9138.59	4442.77	9373.93	4789.03	10479.4	4090.47	8252.27	5415.26	12491.2	5256.71	11868	6272.65	15364.9	4742.07	10241.4	4229.79	8655.84	4772.34	10270.6	lognormal	5263.16	log(10)
Is0[30-44]	initial symptomatic	2312.51	3615.1	2829.08	4877.11	2378.07	3872.55	2289.33	3614.48	2671.52	4566.96	3416.23	5728.84	2791.84	5078.32	2764.93	4586.57	2836.68	5189.54	2892.7	5418.72	2744.58	4874.4	3567.36	6636.04	lognormal	5942.03	log(10)
Is0[45-64]	initial symptomatic	6542.68	13653.1	99890.4	0	94769.6	0	10297.5	27397.1	99963.6	0	99096.1	0	99985.7	0	99984.5	0	99998.8	0	99993	0	100000	0	99987.2	0	lognormal	8506.49	log(10)
Is0[65-74]	initial symptomatic	1089.75	2131.33	1478.52	3314.98	1354.52	2932.93	1046.89	2013.81	1406.92	3092.56	1116.15	2149.9	1556.95	3575.9	1315.23	2727.5	1426.48	3153	1294.88	2744.65	1383.81	2919.41	1419.57	3127.55	lognormal	1506.02	log(10)
Is0[75-84]	initial symptomatic	387.64	652.676	456.498	836.766	497.925	902.836	383.028	640.394	504.898	948.19	461.463	810.779	499.011	932.43	460.589	818.202	509.414	957.366	449.933	817.606	464.263	826.204	507.481	962.265	lognormal	813.953	log(10)
Is0[85+]	initial symptomatic	64.6215	99.5018	82.2957	134.178	69.6594	109.058	64.7787	99.6954	90.6737	151.484	91.0361	150.654	95.1386	160.751	114.433	203.685	86.7308	143.087	86.3868	142.466	79.3264	127.8	89.9104	149.779	lognormal	224.719	log(10)
fixed parameters	value (same for all model variants)	parameter description
beta_late_factor	0.1	reduction of infectiousness at second stage of symptomatic infection
gammaE	2.57353	rate for leaving E, 1/(latent period [weeks])
gammaA	2.24359	rate for leaving A, 1/(incubation period [weeks] - latent period [weeks])
gammaIa	1	rate for leaving Ia, 1/(asymptomatic infectious period [weeks])
alpha[0-14]	0.58	fraction of asymptomatic infections
alpha[15-29]	0.43	fraction of asymptomatic infections
alpha[30-44]	0.31	fraction of asymptomatic infections
alpha[45-64]	0.23	fraction of asymptomatic infections
alpha[65-74]	0.17	fraction of asymptomatic infections
alpha[75-84]	0.14	fraction of asymptomatic infections
alpha[85+]	0.11	fraction of asymptomatic infections
kE	0	rate of importing exposeds (set to 0 for simplicity)
kA	0	rate of importing activateds (set to 0 for simplicity)
p_falsepos	0	false positive rate of PCR test (0=perfect)
p_truepos	1	true positive rate of PCR test (1=perfect)
p_trueposE	0	positivity rate of PCR test for exposeds (set to 0 for simplicity)
pi_s	1	priority for testing individuals that are symptomically infected (set to 1 for reference)
pi_m_early	100	priority for testing individuals who have died of covid, before mass testing (large >100 = short reporting delay of deaths)
pi_m_late	20	priority for testing individuals who have died of covid (large >10 = short reporting delay of deaths)
Is2_0	0	initial symptomatic infecteds (2st stage), assumed zero for all age groups
Im0	0	initial deaths, assumed zero
EQ0	0	initial confirmed exposeds, assumed zero for all age groups
AQ0	0	initial confirmed activateds, assumed zero for all age groups
IaQ0	0	initial confirmed asymptomatic infecteds, assumed zero for all age groups
Is1Q_0	[ 10, 60, 82, 132, 26, 14, 4]	initial confirmed symptomatic infecteds (1st stage), assumed equal to reported cases
Is2Q_0	0	initial confirmed symptomatic infecteds (2st stage), assumed zero for all age groups
ImQ0	0	initial confirmed deaths, zero reported for all age groups

## Sheet: GER
model		GER-C0		GER-C1
log-posterior		-3437.99		-3359.34
log-prior		-271.497		-268.074
log-likelihood		-3166.49		-3091.27
log-evidence		-3376.46		-3299.33
reference date	2020-03-02
	parameter description	value	±CI	value	±CI
beta[0-4]	infectiousness	0.0839964	0.00819206	0.0878983	0.0074172
beta[5-14]	infectiousness	0.0824026	0.00662004	0.0837852	0.00619815
beta[15-34]	infectiousness	0.161812	0.012098	0.163295	0.0115544
beta[35-59]	infectiousness	0.130088	0.00982472	0.138107	0.00962731
beta[60-79]	infectiousness	0.146295	0.011199	0.153355	0.0111132
beta[80+]	infectiousness	0.352606	0.0268534	0.393058	0.0280894
sifr[0-4]	symptomatic infection fatality rate	4.81416e-05	1.34838e-05	2.6947e-05	7.02345e-06
sifr[5-14]	symptomatic infection fatality rate	1.00002e-05	0	1e-05	0
sifr[15-34]	symptomatic infection fatality rate	2.83215e-05	5.71509e-06	1.85474e-05	3.92084e-06
sifr[35-59]	symptomatic infection fatality rate	0.00091473	8.39826e-05	0.000655686	6.14068e-05
sifr[60-79]	symptomatic infection fatality rate	0.0205646	0.00200489	0.0140341	0.0012162
sifr[80+]	symptomatic infection fatality rate	0.0951055	0.00741179	0.0618797	0.00502158
sifr_change	factor of change of sifr			1.801	0.0805142
t_sifr_change	time of change of sifr			38.4742	0.251785
pi_a	asymptomatic testing priority	0.0466201	0.00392156	0.0472071	0.00383562
gammaIs	removal rate from stage Is	0.485515	0.0163442	0.508108	0.0188312
a2	intervention week 1	0.403819	0.0263705	0.348546	0.0240869
a3	intervention week 3	1.28472	0.108806	1.65852	0.120446
a4	intervention week 16	1.2489	0.0645192	1.11134	0.0388885
a5	change of contact behaviour/infectiousness in autumn	1.19941	0.0236275	1.17984	0.0182716
a6	intervention week 35	0.776966	0.0166161	0.810229	0.014675
a7	intervention week 41	0.826667	0.0208515	0.836027	0.0190588
s2	shielding week 1	0.0137682	0	0.00912374	0
s3	shielding week 3	0.953091	0.054922	0.805122	0.0815729
s4	shielding week 16	0.89975	0.0126935	0.889454	0.0137479
s5	shielding in autumn	0.482647	0.0350774	0.412136	0.0358591
s6	shielding week 35	0.0826742	0.0281032	0.265323	0.0409622
s7	shielding week 41	0.052751	0.0189452	0.0957387	0.032709
sh35	shielding age 35+	0.413312	0.0500884	0.465654	0.0399077
sh60	shielding age 60+	0.857103	0.0264892	0.824246	0.030503
t_autumn	time of change in autumn	28.763	0.403247	28.4818	0.321898
overdispersion_infection	overdispersion infection process	14.1428	3.05434	11.6468	2.31546
overdispersion_testing	overdispersion testing process	277.981	51.0493	118.994	16.3988
overdispersion_deaths	overdispersion death process	3.02681	0.705264	5.25708	1.08151
overdispersion_infection_late	overdispersion [after week 29]	10.4838	1.95824	10.355	1.92201
overdispersion_testing_late	overdispersion [after week 29]	912.876	229.057	547.413	83.7831
overdispersion_deaths_late	overdispersion [after week 29]	13.264	3.35464	17.8888	3.53986
E0[0-4]	initial exposed	418.09	593.909	428.432	606.497
E0[5-14]	initial exposed	299.319	460.954	276.156	415.789
E0[15-34]	initial exposed	10641.8	9492.49	5248.03	8393.83
E0[35-59]	initial exposed	67272	15461.8	87194.6	17150.5
E0[60-79]	initial exposed	947.36	1264.74	6073.69	6101.88
E0[80+]	initial exposed	33.9275	52.7775	43.8276	72.5947
A0[0-4]	initial activated	343.119	475.471	339.009	462.136
A0[5-14]	initial activated	230.437	334.458	251.317	365.834
A0[15-34]	initial activated	2228.47	2913.12	2612.08	3694.95
A0[35-59]	initial activated	1533.38	1998.57	2136.08	2943.8
A0[60-79]	initial activated	513.563	632.821	967.592	1361.51
A0[80+]	initial activated	33.7531	52.3813	41.1233	66.9612
Ia0[0-4]	initial asymptomatic	272.474	450.285	287.833	482.469
Ia0[5-14]	initial asymptomatic	154.118	273.99	169.848	310.991
Ia0[15-34]	initial asymptomatic	1115.31	1635.76	1187.68	1767.03
Ia0[35-59]	initial asymptomatic	774.752	1105.34	1134.88	1752.28
Ia0[60-79]	initial asymptomatic	314.859	455.561	411.505	629.631
Ia0[80+]	initial asymptomatic	23.6096	46.7711	26.5308	54.9133
Is0[0-4]	initial symptomatic	35.2809	72.3357	34.7415	70.4981
Is0[5-14]	initial symptomatic	17.1114	36.535	19.5163	44.1094
Is0[15-34]	initial symptomatic	389.338	977.373	3778.9	5198.34
Is0[35-59]	initial symptomatic	210.587	441.158	226.767	490.998
Is0[60-79]	initial symptomatic	78.1028	160.983	98.3974	226.274
Is0[80+]	initial symptomatic	2.37783	5.65126	2.07437	4.61041

## Sheet: FRA
model		FRA-C0		FRA-C1
log_posterior		-4137.06		-4081.82
log_prior		-254.654		-254.226
log_likelihood		-3882.41		-3827.59
log_evidence		-4120.92		-4063.13
reference date	2020-03-01
name	parameter description	value	±CI	value	±CI
sifr[0-19]	symptomatic infection fatality rate	1.32608e-06	0	6.60768e-07	0
sifr[20-29]	symptomatic infection fatality rate	1.34401e-05	3.87409e-06	8.42605e-06	2.69607e-06
sifr[30-39]	symptomatic infection fatality rate	0.000143001	3.69857e-05	6.04977e-05	1.96459e-05
sifr[40-49]	symptomatic infection fatality rate	0.000639443	0.000106261	0.00028085	6.35025e-05
sifr[50-59]	symptomatic infection fatality rate	0.00259376	0.000287011	0.00107517	0.000201543
sifr[60-69]	symptomatic infection fatality rate	0.0100564	0.000641471	0.00464786	0.000935369
sifr[70-79]	symptomatic infection fatality rate	0.0307398	0.00160492	0.0156282	0.00315464
sifr[80+]	symptomatic infection fatality rate	0.0824691	0.0028298	0.0450524	0.0080274
beta[0-19]	infectiousness	0.0593383	0.0022203	0.0644805	0.0059779
beta[20-29]	infectiousness	0.102061	0.00310452	0.119397	0.0264282
beta[30-39]	infectiousness	0.0714703	0.00225446	0.0872332	0.022868
beta[40-49]	infectiousness	0.0586674	0.00185396	0.0736084	0.020377
beta[50-59]	infectiousness	0.0777699	0.00366538	0.101681	0.0359527
beta[60-69]	infectiousness	0.126798	0.00659018	0.167725	0.0617629
beta[70-79]	infectiousness	0.141606	0.00763847	0.179084	0.0565137
beta[80+]	infectiousness	0.311372	0.0111135	0.363176	0.133644
pi_a	asymptomatic testing priority	0.0171839	0.000887141	0.0203294	0.0018132
sifr_change	factor of change of sifr			1.37055	0.10687
t_sifr_change	time of change of sifr			35.3427	0.0997136
autumn_time	time of change in autumn	19.0026	0	19.0552	0
autumn_width	width of tanh profile for autumn change	0.406248	0.96945	0.637332	0.891887
gammaIs	removal rate from stage Is	0.667437	0.0332259	0.933466	0.0774089
overdispersion_infection_1	overdispersion infection process	10.0834	0.966874	10.0637	0.962629
overdispersion_testing_1	overdispersion testing process	77.3543	12.8917	85.4207	50.7777
overdispersion_deaths_1	overdispersion death process	36.5936	12.5743	105.35	67.5488
overdispersion_infection_2	overdispersion [after week 24]	10.178	0.978182	10.0138	0.961306
overdispersion_testing_2	overdispersion [after week 24]	1534.18	248.203	1197.8	319.134
overdispersion_deaths_2	overdispersion [after week 24]	7.73637	2.08629	3.41456	0.662293
ot_5	inferred time of intervention between week 19 and week 34	30.0706	0.296873	30.4722	0.24163
o1	intervention week 2,	0.383071	0.024733	0.430426	0.0958086
o2	intervention week 11	0.768295	0.0361508	0.681443	0.0806207
o3	intervention week 15	0.570218	0.0747189	0.565778	0.0968995
o4	intervention week 19	0.797494	0.0166081	0.724044	0.10247
o5	intervention inferred week ot_5	0.999918	0	0.934022	0.0987847
o6	intervention week 34	0.998806	0	0.770235	0.370544
o7	intervention week 35	0.37403	0.12628	0.215927	0.485816
o8	intervention week 39	0.53819	0.0159655	0.499077	0.0973178
o9	intervention week 41	0.641932	0.025231	0.581666	0.110197
o10	intervention week 46	0.88428	0.0204183	0.810912	0.110362
sh5	Shielding control parameters	1.52383e-05	0	0.0007635	0
sh6	Shielding control parameters	0.302012	0.0429014	0.314813	0.0722573
s1	School control parameters	0.654415	0.0424089	0.56895	0.0702106
s2	School control parameters	0.703201	0.0772427	0.845956	0.06989
s3	School control parameters	0.999726	0	0.999953	0
s4	School control parameters	0.840685	0.0282761	0.891355	0.0281083
sh1	Shielding control parameters	0.453834	0.0557873	0.356866	0.06895
sh2	Shielding control parameters	0.817653	0.0179581	0.773763	0.0472899
sh3	Shielding control parameters	0.544243	0.0214728	0.503325	0.0773899
sh4	Shielding control parameters	2.92783e-05	0	0.00537273	0
sh50	Shielding amounts for 50-60	0.534038	0.06661	0.627432	0.111059
sh60	Shielding amounts for 60-70	0.678288	0.0587554	0.752223	0.102709
sh70	Shielding amounts for 70+	0.797783	0.049655	0.835338	0.0606623
lin_mode	initial prefactor for fastest growing mode	599751	0	600000	0
E[70-79]	initial exposed	939.176	1624.99	2997.95	18093.1
E[80+]	initial exposed	295.056	455.089	503.99	919.637
A[70-79]	initial activated	895.806	1529.32	7737.32	255934
A[80+]	initial activated	320.541	503.764	871.82	2139.27
Ia[70-79]	initial asymptomatic	588.007	1092.32	1096.73	2938.74
Ia[80+]	initial asymptomatic	350.994	693.497	536.977	1290.85
Is1[70-79]	initial symptomatic	167.039	352.681	222.563	543.2
Is1[80+]	initial symptomatic	58.6067	107.981	162.265	521.062
Is2[70-79]	initial symptomatic [stage 2]	4038.67	1011.99	5965.79	27827.5
Is2[80+]	initial symptomatic [stage 2]	922.754	704.541	1045.8	6869.88
Is1Q[20-29]	age dependent initial diagnosed	15.3477	36.3567	16.8623	42.009
Is1Q[30-39]	age dependent initial diagnosed	12.8754	28.5042	23.8086	80.8831
Is1Q[40-49]	age dependent initial diagnosed	12.5047	27.3343	11.9065	25.6107
Is1Q[50-59]	age dependent initial diagnosed	13.151	28.4248	14.8659	34.4065
Is1Q[60-69]	age dependent initial diagnosed	10.2314	22.8203	11.5143	27.4509
Is1Q[70-79]	age dependent initial diagnosed	19.8585	67.7503	12.0794	28.9571
Is1Q[80+]	age dependent initial diagnosed	31.9357	72.7946	21.612	42.1579
RQ[20-29]	age dependent initial diagnosed and recovered	81467.1	1158.54	82593.3	2137.41
RQ[30-39]	age dependent initial diagnosed and recovered	85354.4	1075.48	84700.7	1795.1
RQ[40-49]	age dependent initial diagnosed and recovered	85265.4	1093.8	84275.6	2016.09
RQ[50-59]	age dependent initial diagnosed and recovered	81768.1	1173.9	80578.7	3373.74
RQ[60-69]	age dependent initial diagnosed and recovered	83458.7	1099.05	82139.3	1492.95
RQ[70-79]	age dependent initial diagnosed and recovered	85953.2	914.261	84886.6	5563.47
RQ[80+]	age dependent initial diagnosed and recovered	77170.5	1045.24	76962.1	2939.71
